# Supplementary material for: Reconstruction of a Genome-Scale Metabolic Model for Aspergillus oryzae Engineered Strain: A Potent Computational Tool for Enhancing Cordycepin Production
Source: Int J Mol Sci. 2025 Jul 18;26(14):6906. doi: 10.3390/ijms26146906 (PMC12295554; doi:10.3390/ijms26146906)
Supplement: Supplementary file 1 [file ijms-26-06906-s001.zip]

Archive with 1 entries (1 files):
- Supplementary Tables_GSMM_Revised1.xlsx
