# Supplementary material for: Reconstruction of a Genome-Scale Metabolic Model for Aspergillus oryzae Engineered Strain: A Potent Computational Tool for Enhancing Cordycepin Production
Source: Int J Mol Sci. 2025 Jul 18;26(14):6906. doi: 10.3390/ijms26146906 (PMC12295554; doi:10.3390/ijms26146906)
Supplement: Supplementary file 1 [file ijms-26-06906-s001.zip › Supplementary Tables_GSMM_Revised1.xlsx]

## Sheet: Index
Supplementary Tables
Reconstruction of a genome-scale metabolic model for Aspergillus oryzae engineered strain: A potent computational tool for enhancing cordycepin production
Nachon Raethong 1, Sukanya Jeennor 2,*, Jutamas Anantayanon 2, Siwaporn Wanawilai 2,
Wanwipa Vongsangnak 3,4, Kobkul Laoteng 2
Table S1: Cellular composition of A. oryzae BCC7051 (wild type)
Table S2: FSEOF simulation results.
Table S3: List of active fluxes relevant to cordycepin biosynthesis.
Table S4: Predicted cordycepin production fluxes under varying nutrients and conditions
Table S5: Synthetic media different in C:N ratio for validating the in silico prediction

## Sheet: Table S1
Table S1: Cellular composition of A. oryzae BCC7051 (wild type)
Proximate component	This study
Component	Composition (% g/gDCW)
Proteins	40.0499
DNA	0.779999
RNA	5.15915
Carbohydrates	45.9899
Lipid	4.12732
Mannitol	3.2123
Glycerol	0.681397
Total	100
Protein Composition	Published data (1)
Component	% g/gDCW	Molecular weight (g/mol)	Mole fraction (mol/mol Protein)
L-alanine	2.31641	89.09	0.0824674
L-arginine	3.26655	174.2	0.0594754
L-asparagine	1.55553	132.12	0.0373427
L-aspartate	2.33719	133.11	0.0556902
L-cysteine	0.500164	121.16	0.0130933
L-glutamate	2.81326	147.13	0.0606463
L-glutamine	1.83758	146.15	0.0398788
L-glycine	1.62721	75.07	0.0687501
L-histidine	1.18354	155.16	0.0241936
L-isoleucine	2.14103	131.18	0.0517668
L-leucine	3.81881	131.18	0.0923328
L-lysine	2.13388	146.19	0.0462965
L-methionine	1.02918	149.21	0.021877
L-phenylalanine	2.00919	165.19	0.0385774
L-proline	2.10939	115.13	0.0581118
L-serine	2.71506	105.09	0.0819435
L-threonine	2.23584	119.12	0.0595322
L-tryptophan	0.986188	204.23	0.0153157
L-tyrosine	1.10071	118.19	0.0295384
L-valine	2.33323	117.15	0.0631701
Total Protein	40.0499	127.027	1
DNA Composition	Published data (1)
Component	% g/gDCW	Molecular weight (g/mol)	Mole fraction (mol/mol DNA)
dAMP	0.207702	487.001	0.26395
dTMP	0.203859	477.989	0.26395
dCMP	0.176589	462.99	0.23605
dGMP	0.191848	502.996	0.23605
Total DNA	0.779999	482.73	1
RNA Composition	Published data (2)
Component	% g/gDCW	Molecular weight (g/mol)	Mole fraction (mol/mol RNA)
AMP	1.28624	502.996	0.2455
UMP	1.22736	479.969	0.2455
CMP	1.26975	478.985	0.2545
GMP	1.3758	518.991	0.2545
Total RNA	5.15915	495.302	1
Lipid Composition	Published data (2,3)
Component	% g/gDCW	Average molecular weight (g/mol)
Triacylglycerol	1.28	821.949
Phosphatidylcholine	0.15	744.763
Phosphatidylethanolamine	0.06	701.673
Free fatty acid	1.29	241.889
Sterol ester	0.48	302.452
Ergosterol	0.87	396.65
Total Lipid	4.13
Lipid-1: Triacylglycerol Composition	Published data (2,3)
Component	% g/gDCW	Molecular weight (g/mol)	Mole fraction
Palmitic acid (16:0)	0.17152	239.2	0.134
Stearic acid (18:0)	0.14848	267.5	0.116
Oleic acid (18:1)	0.33152	265.3	0.259
Linoleic(18:2)	0.6208	263.2	0.485
Arachidic acid (20:0)	0.0076544	312.54	0.00598
Total Triacylglycerol	1.27997	821.949	0.99998
Lipid-2: Phosphatidylcholine Composition	Published data (2,3)
Component	% g/gDCW	Molecular weight (g/mol)	Mole fraction
Palmitic acid (16:0)	0.0201	239.2	0.134
Stearic acid (18:0)	0.0174	267.5	0.116
Oleic acid (18:1)	0.03885	265.3	0.259
Linoleic(18:2)	0.07275	263.2	0.485
Arachidic acid (20:0)	0.000897	312.54	0.00598
Total Phosphatidylcholine	0.149997	744.763	0.99998
Lipid-3: Phosphatidylethanolamine Composition	Published data (2,3)
Component	% g/gDCW	Molecular weight (g/mol)	Mole fraction
Palmitic acid (16:0)	0.00804	239.2	0.134
Stearic acid (18:0)	0.00696	267.5	0.116
Oleic acid (18:1)	0.01554	265.3	0.259
Linoleic(18:2)	0.0291	263.2	0.485
Arachidic acid (20:0)	0.0003588	312.54	0.00598
Total Phosphatidylethanolamine	0.0599988	701.673	0.99998
Lipid-8: Free Fatty Acid Composition	Published data (2,3)
Component	% g/gDCW	Molecular weight (g/mol)	Mole fraction
Palmitic acid (16:0)	0.17286	200.32	0.134
Stearic acid (18:0)	0.14964	242.398	0.116
Oleic acid (18:1)	0.33411	239.2	0.259
Linoleic(18:2)	0.62565	254.41	0.485
Arachidic acid (20:0)	0.0077142	265.3	0.00598
Total Free Fatty Acid	1.28997	241.889	0.99998
References
1. Thammarongtham, C.; Nookaew, I.; Vorapreeda, T.; Srisuk, T.; Land, M.L.; Jeennor, S.; Laoteng, K. Genome Characteriza-tion of Oleaginous Aspergillus oryzae BCC7051: A Potential Fungal-Based Platform for Lipid Production. Curr Microbiol 2018, 75, 57–70. https://doi.org/10.1007/s00284-017-1350-7.
2. Vorapreeda, T.; Khongto, B.; Thammarongtham, C.; Srisuk, T.; Laoteng, K. Metabolic Regulation of Sugar Assimilation for Lipid Production in Aspergillus oryzae BCC7051 through Comparative Transcriptome Perspective. Biology (Basel) 2021, 10. https://doi.org/10.3390/biology10090885.
3. Vongsangnak, W.; Olsen, P.; Hansen, K.; Krogsgaard, S.; Nielsen, J. Improved Annotation through Genome-Scale Metabolic Modeling of Aspergillus oryzae. BMC Genomics 2008, 9. https://doi.org/10.1186/1471-2164-9-245.

## Sheet: Table S2
Table S2: FSEOF simulation results.
rxn ID	EC number	Enzyme Name	Subsystems	Gr Rule	Slope (>1)
r0553	1.4.1.4	L-glutamate:NADP+ oxidoreductase (deaminating)	Alanine, aspartate and glutamate metabolism	OAory_01030390 or OAory_01081090 or OAory_01108670	3.5435
r0029	1.1.1.44	6-phospho-D-gluconate:NADP+ 2-oxidoreductase (decarboxylating)	Pentose phosphate pathway	OAory_01065380 or OAory_01110120	2.9945
r0027	1.1.1.49	glucose-6-phosphate 1-dehydrogenase	Pentose phosphate pathway	OAory_01002030	2.9945
r0028	3.1.1.31	6-phospho-D-glucono-1,5-lactone lactonohydrolase	Pentose phosphate pathway	OAory_01007270	2.9945
r0006	5.3.1.9	alpha-D-glucose 6-phosphate ketol-isomerase	Glycolysis / Gluconeogenesis	OAory_01092830	2.761
r0114	3.6.1.1	diphosphate phosphohydrolase	Oxidative phosphorylation	OAory_01001940	2.5354
r0031	5.3.1.6	D-ribose-5-phosphate aldose-ketose-isomerase	Pentose phosphate pathway	OAory_01024400	2.298
r0153	1.2.1.46	formaldehyde:NAD+ oxidoreductase	Methane metabolism	OAory_01014160 or OAory_01017500 or OAory_01018710	1.9825
r0158	2.2.1.3	D-xylulose-5-phosphate:formaldehyde glycolaldehydetransferase	Methane metabolism	OAory_01025450 or OAory_01077260 or OAory_01105810	1.9825
r0133	6.3.4.3	formate:tetrahydrofolate ligase (ADP-forming)	Folate biosynthesis	OAory_01002190	1.9783
r0242	3.1.3.21	sn-glycerol-3-phosphate phosphohydrolase	Glycerolipid metabolism	OAory_01027100 or OAory_01104250	1.9743
r0308	1.1.1.8	sn-glycerol-3-phosphate:NAD+ 2-oxidoreductase	Glycerophospholipid metabolism	OAory_01006420 or OAory_01094510	1.9723
r0011	5.3.1.1	D-glyceraldehyde-3-phosphate aldose-ketose-isomerase	Glycolysis / Gluconeogenesis	OAory_01033650 or OAory_01068080	1.9722
r0099	1.1.1.37	(S)-malate:NAD+ oxidoreductase	Tricarboxylic acid cycle and glyoxylate/dicarboxylate metabolism	OAory_01010220 or OAory_01014400	1.961
r0097	4.2.1.2	(S)-malate hydro-lyase (fumarate-forming)	Tricarboxylic acid cycle and glyoxylate/dicarboxylate metabolism	OAory_01071020	1.961
r0541	2.6.1.1	L-aspartate:2-oxoglutarate aminotransferase	Alanine, aspartate and glutamate metabolism	OAory_01056700 or OAory_01057510 or OAory_01058610 or OAory_01071010 or OAory_01080320 or OAory_01093010	1.8937
r0555	6.3.1.2	L-glutamate:ammonia ligase (ADP-forming)	Alanine, aspartate and glutamate metabolism	OAory_01037350 or OAory_01049070 or OAory_01051390 or OAory_01089930	1.8658
r0374	2.7.4.3	ATP:AMP phosphotransferase	Purine metabolism	OAory_01007510 or OAory_01081190	1.8651
r0033	2.2.1.1	transketolase	Pentose phosphate pathway	OAory_01025450 or OAory_01077260 or OAory_01105810	1.354
R01827_c	2.2.1.2	sedoheptulose-7-phosphate:D-glyceraldehyde-3-phosphate glyceronetransferase	Pentose phosphate pathway	OAory_01097780	1.325

## Sheet: Table S3
Table S3: List of active fluxes relevant to cordycepin biosynthesis.
																									rxnID	rxnName	EC	grRules	equation	Comparative flux (cordypin/wt)	Flux (cordypin)	Reference flux (wt)	FC(corycepin/wt)	Log2FC(corycepin/wt)
rxn ID	rxn Name	EC number	grRules	Equation	Comparative flux (cordycepin producing strain/wt)	Flux (cordycepin producing strain)	Reference flux (wt)	Fold change (FC)(cordycepin producing strain/wt)	Log2FC(cordycepin producing strain/wt)																r0336	ATP:D-ribose-5-phosphate diphosphotransferase	2.7.6.1	OAory_01010280 or OAory_01057020 or OAory_01079480	r0336: 5-phospho-alpha-d-ribose 1-diphosphate[c] + amp[c] <=> atp[c] + d-ribose 5-phosphate[c]	Flux: -0.018909 Reference flux: -0.0077597 Difference: -0.011149	-0.018909	-0.0077597	2.43682	1.285
r0151	10-formyltetrahydrofolate:5'-phosphoribosylglycinamide formyltransferase	2.1.2.2	OAory_01091900	r0151: 10-formyltetrahydrofolate[c] + n(1)-(5-phospho-d-ribosyl)glycinamide[c] => n(2)-formyl-n(1)-(5-phospho-d-ribosyl)glycinamide[c] + tetrahydrofolate[c]	Flux: 0.014151 Reference flux: 0.0019082 Difference: 0.012243	0.014151	0.0019082	7.41589	2.89062																r0293	CTP:phosphatidate cytidyltransferase	2.7.7.41	OAory_01027990 or OAory_01080820	r0293: cdp-diacylglycerol[c] + diphosphate[c] <=> ctp[c] + phosphatidate[c]	Flux: -0.017202 Reference flux: -0.0056608 Difference: -0.011542	-0.017202	-0.0056608	3.03879	1.6035
r0346	5-phosphoribosylamine:diphosphate phospho-alpha-D-ribosyltransferase (glutamate-amidating)	2.4.2.14	OAory_01015800	r0346: 5-phospho-alpha-d-ribose 1-diphosphate[c] + h2o[c] + l-glutamine[c] => 5-phospho-d-ribosylamine[c] + diphosphate[c] + l-glutamate[c]	Flux: 0.014151 Reference flux: 0.0019082 Difference: 0.012243	0.014151	0.0019082	7.41589	2.89062																r0294	CDP-diacylglycerol:L-serine 3-phosphatidyltransferase	2.7.8.8	OAory_01015910	r0294: cdp-diacylglycerol[c] + l-serine[c] <=> cmp[c] + phosphatidylserine[c]	Flux: 0.017202 Reference flux: 0.0056608 Difference: 0.011542	0.017202	0.0056608	3.03879	1.6035
r0340	1-(5-phospho-D-ribosyl)-5-amino-4-imidazolecarboxylate carboxy-lyase	4.1.1.21	OAory_01050880	r0340: 1-(5-phospho-d-ribosyl)-5-amino-4-imidazolecarboxylate[c] <=> 5-amino-1-(5-phospho-d-ribosyl)imidazole[c] + co2[c]	Flux: -0.014151 Reference flux: -0.0019082 Difference: -0.012243	-0.014151	-0.0019082	7.41589	2.89062																r0295	phosphatidyl-L-serine carboxy-lyase	4.1.1.65	OAory_01004390 or OAory_01020950 or OAory_01047490 or OAory_01078960 or OAory_01102770	r0295: phosphatidylserine[c] => co2[c] + phosphatidylethanolamines[c]	Flux: 0.017202 Reference flux: 0.0056608 Difference: 0.011542	0.017202	0.0056608	3.03879	1.6035
r0342	1-(5'-phosphoribosyl)-5-amino-4-(N-succinocarboxamide)-imidazole AMP-lyase	4.3.2.2	OAory_01034360 or OAory_01047650	r0342: (2s)-2-[5-amino-1-(5-phospho-beta-d-ribosyl)imidazole-4-carboxamido]succinic acid[c] <=> 5-amino-1-(5-phospho-d-ribosyl)imidazole-4-carboxamide[c] + fumarate[c]	Flux: 0.014151 Reference flux: 0.0019082 Difference: 0.012243	0.014151	0.0019082	7.41589	2.89062																r0099	(S)-malate:NAD+ oxidoreductase	1.1.1.37	OAory_01010220 or OAory_01014400	r0099: (s)-malate[c] + nad(+)[c] <=> nadh[c] + oxaloacetate[c]	Flux: 0.034314 Reference flux: 0.011211 Difference: 0.023104	0.034314	0.011211	3.06074	1.61388
R04591_c	1-(5-Phosphoribosyl)-5-amino-4-carboxyimidazole:L-aspartate ligase (ADP-forming)	6.3.2.6	OAory_01098770	R04591_c: 1-(5-phospho-d-ribosyl)-5-amino-4-imidazolecarboxylate[c] + atp[c] + l-aspartate[c] => (2s)-2-[5-amino-1-(5-phospho-beta-d-ribosyl)imidazole-4-carboxamido]succinic acid[c] + adp[c] + phosphate[c]	Flux: 0.014151 Reference flux: 0.0019082 Difference: 0.012243	0.014151	0.0019082	7.41589	2.89062																r0097	(S)-malate hydro-lyase (fumarate-forming)	4.2.1.2	OAory_01071020	r0097: fumarate[m] + h2o[m] <=> (s)-malate[m]	Flux: 0.034314 Reference flux: 0.011211 Difference: 0.023104	0.034314	0.011211	3.06074	1.61388
r0343	2-(formamido)-N1-(5-phosphoribosyl)acetamidine cyclo-ligase (ADP-forming)	6.3.3.1	OAory_01014860	r0343: 2-formamido-n(1)-(5-phospho-d-ribosyl)acetamidine[c] + atp[c] => 5-amino-1-(5-phospho-d-ribosyl)imidazole[c] + adp[c] + phosphate[c]	Flux: 0.014151 Reference flux: 0.0019082 Difference: 0.012243	0.014151	0.0019082	7.41589	2.89062																r0106	glycolate:NAD+ oxidoreductase	1.1.1.26	OAory_01026860 or OAory_01057840 or OAory_01074960 or OAory_01090430	r0106: glycolate[p] + nad(+)[p] => glyoxylate[p] + nadh[p]	Flux: 0.017128 Reference flux: 0.0055699 Difference: 0.011559	0.017128	0.0055699	3.0751	1.62063
r0345	5-phospho-D-ribosylamine:glycine ligase (ADP-forming)	6.3.4.13	OAory_01014860	r0345: 5-phospho-d-ribosylamine[c] + atp[c] + glycine[c] <=> adp[c] + n(1)-(5-phospho-d-ribosyl)glycinamide[c] + phosphate[c]	Flux: 0.014151 Reference flux: 0.0019082 Difference: 0.012243	0.014151	0.0019082	7.41589	2.89062																r0062	(R)-lactate:NAD+ oxidoreductase	1.1.1.28	OAory_01027420 or OAory_01084110	r0062: nadh[c] + pyruvate[c] <=> (r)-lactate[c] + nad(+)[c]	Flux: -0.017128 Reference flux: -0.0055699 Difference: -0.011559	-0.017128	-0.0055699	3.0751	1.62063
r0344	5'-phosphoribosylformylglycinamide:L-glutamine amido-ligase (ADP-forming)	6.3.5.3	OAory_01083310	r0344: atp[c] + h2o[c] + l-glutamine[c] + n(2)-formyl-n(1)-(5-phospho-d-ribosyl)glycinamide[c] => 2-formamido-n(1)-(5-phospho-d-ribosyl)acetamidine[c] + adp[c] + l-glutamate[c] + phosphate[c]	Flux: 0.014151 Reference flux: 0.0019082 Difference: 0.012243	0.014151	0.0019082	7.41589	2.89062																r0048	glycolaldehyde:NAD+ oxidoreductase	1.2.1.3	OAory_01017030 or OAory_01026520 or OAory_01028360 or OAory_01028820 or OAory_01032080 or OAory_01050170	r0048: glycolaldehyde[c] + h2o[c] + nad(+)[c] <=> glycolate[c] + nadh[c]	Flux: 0.017128 Reference flux: 0.0055699 Difference: 0.011559	0.017128	0.0055699	3.0751	1.62063
r0251	glycerol:NAD+ 2-oxidoreductase	1.1.1.6	OAory_01012060 or OAory_01020590 or OAory_01024850 or OAory_01032880 or OAory_01040800 or OAory_01049030 or OAory_01053260 or OAory_01057750 or OAory_01080100 or OAory_01092470 or OAory_01096620 or OAory_01103660	r0251: glycerol[c] + nad(+)[c] => glycerone[c] + nadh[c]	Flux: 0.029294 Reference flux: 0.0050354 Difference: 0.024259	0.029294	0.0050354	5.81761	2.54043																r0309	ethanolamine oxidase	1.4.3.21	OAory_01012920 or OAory_01018570 or OAory_01047100 or OAory_01063570	r0309: ethanolamine[c] + h2o[c] + o2[c] => glycolaldehyde[c] + h2o2[c] + nh3[c]	Flux: 0.017128 Reference flux: 0.0055699 Difference: 0.011559	0.017128	0.0055699	3.0751	1.62063
r0153	formaldehyde:NAD+ oxidoreductase	1.2.1.46	OAory_01014160 or OAory_01017500 or OAory_01018710	r0153: formaldehyde[c] + h2o[c] + nad(+)[c] <=> formate[c] + nadh[c]	Flux: 0.029294 Reference flux: 0.0050354 Difference: 0.024259	0.029294	0.0050354	5.81761	2.54043																r0558	L-alanine:glyoxylate aminotransferase	2.6.1.44	OAory_01080530	r0558: glyoxylate[p] + l-alanine[p] <=> glycine[p] + pyruvate[p]	Flux: 0.017128 Reference flux: 0.0055699 Difference: 0.011559	0.017128	0.0055699	3.0751	1.62063
r0158	D-xylulose-5-phosphate:formaldehyde glycolaldehydetransferase	2.2.1.3	OAory_01025450 or OAory_01077260 or OAory_01105810	r0158: d-glyceraldehyde 3-phosphate[c] + glycerone[c] <=> d-xylulose 5-phosphate[c] + formaldehyde[c]	Flux: 0.029294 Reference flux: 0.0050354 Difference: 0.024259	0.029294	0.0050354	5.81761	2.54043																r1541	Phospholipase A	3.1.1.4	OAory_01075280	r1541: acyl-carrier protein[c] + phosphatidylethanolamines[c] => acyl-[acp][c] + l-lysophosphatidylethanolamine[c]	Flux: 0.017128 Reference flux: 0.0055699 Difference: 0.011559	0.017128	0.0055699	3.0751	1.62063
r0133	formate:tetrahydrofolate ligase (ADP-forming)	6.3.4.3	OAory_01002190	r0133: atp[m] + formate[m] + tetrahydrofolate[m] => adp[m] + phosphate[m] + 10-formyltetrahydrofolate[m]	Flux: 0.030267 Reference flux: 0.0062323 Difference: 0.024035	0.030267	0.0062323	4.85647	2.27991																r0304	1-acyl-sn-glycero-3-phosphoethanolamine aldehydohydrolase	3.1.1.5	OAory_01070710	r0304: h2o[c] + l-lysophosphatidylethanolamine[c] => free fatty acids[c] + glycerophosphatidylethanolamine[c]	Flux: 0.017128 Reference flux: 0.0055699 Difference: 0.011559	0.017128	0.0055699	3.0751	1.62063
r0399	ATP:GDP phosphotransferase	2.7.4.6	OAory_01082240	r0399: atp[c] + gdp[c] <=> adp[c] + gtp[c]	Flux: 0.015334 Reference flux: 0.0033624 Difference: 0.011971	0.015334	0.0033624	4.56043	2.18917																r0290	glycerol-3-phosphate acyltransferase	2.3.1.15	OAory_01021230 or OAory_01057440	r0290: acyl-[acp][c] + glycerol 3-phosphate[c] => acyl-carrier protein[c] + acylglycerol 3-phosphate[c]	Flux: 0.017017 Reference flux: 0.0054327 Difference: 0.011584	0.017017	0.0054327	3.13233	1.64724
r0350	N6-(1,2-dicarboxyethyl)AMP AMP-lyase (fumarate-forming)	4.3.2.2	OAory_01034360 or OAory_01047650	r0350: amp[c] + fumarate[c] <=> n6-(1,2-dicarboxyethyl)-amp[c]	Flux: -0.015334 Reference flux: -0.0033624 Difference: -0.011971	-0.015334	-0.0033624	4.56043	2.18917																r0306	1-acylglycerol-3-phosphate O-acyltransferase	2.3.1.51	OAory_01094180	r0306: acyl-[acp][c] + acylglycerol 3-phosphate[c] => acyl-carrier protein[c] + phosphatidate[c]	Flux: 0.017017 Reference flux: 0.0054327 Difference: 0.011584	0.017017	0.0054327	3.13233	1.64724
r0349	IMP:L-aspartate ligase (GDP-forming)	6.3.4.4	OAory_01004190 or OAory_01025980	r0349: gtp[c] + imp[c] + l-aspartate[c] => gdp[c] + n6-(1,2-dicarboxyethyl)-amp[c] + phosphate[c]	Flux: 0.015334 Reference flux: 0.0033624 Difference: 0.011971	0.015334	0.0033624	4.56043	2.18917																r1117	[ACP]acetyltransferase	2.3.1.38	OAory_01039500 or OAory_01072770 or OAory_01087480	r1117: acyl-carrier protein[c] + acyl-coa[c] <=> acyl-[acp][c] + coenzyme a[c]	Flux: 0.016905 Reference flux: 0.0052955 Difference: 0.01161	0.016905	0.0052955	3.19233	1.67461
r0242	sn-glycerol-3-phosphate phosphohydrolase	3.1.3.21	OAory_01027100 or OAory_01104250	r0242: glycerol 3-phosphate[c] + h2o[c] => glycerol[c] + phosphate[c]	Flux: 0.031198 Reference flux: 0.0073779 Difference: 0.023821	0.031198	0.0073779	4.22857	2.08017																r1010	long-chain-fatty-acid-CoA ligase	6.2.1.3	OAory_01027050 or OAory_01075120 or OAory_01091100 or OAory_01092700	r1010: atp[c] + coenzyme a[c] + free fatty acids[c] => acyl-coa[c] + amp[c] + diphosphate[c]	Flux: 0.016905 Reference flux: 0.0052955 Difference: 0.01161	0.016905	0.0052955	3.19233	1.67461

## Sheet: Table S4
Table S4: Predicted cordycepin production fluxes under varying nutrients and conditions
Rxn ID	Rxn name	Cordycepin produciton flux (mmol/gDCW/h)
		CN limited	N limited	C limited
chitoIN	uptake of chitosan	46.8136	46.8955	46.8136
glcnIN	uptake of D-glucosamine	46.8136	46.8955	46.8136
aspIN	uptake of L-aspartate	36.761	36.8978	36.761
alaIN	uptake of L-alanine	0	1.34916	0
serIN	uptake of L-serine	0	0.35322	0
glyIN	uptake of glycine	0	0.111283	0
asnIN	uptake of L-asparagine	0	0.100866	0
argIN	uptake of L-arginine	0	0.0745297	0
citrIN	uptake of L-citrulline	0	0.042575	0
nh3IN	uptake of NH3	0	0.0152456	0
ureaIN	uptake of urea	0	0.0152456	0
ornIN	uptake of L-ornithine	0	0.0106203	0
glnIN	uptake of L-glutamine	0	0.0106203	0
glacIN	uptake of D-galactose	0	0	0.146711
llacIN	uptake of (S)-lactate	0	0	0.146711
lrlIN	uptake of L-ribulose	0	0	0.146711
lactIN	uptake of lactose	0	0	0.146711
malIN	uptake of (S)-malate	0	0	0.146711
mltIN	uptake of maltose	0	0	0.146711
cellobIN	uptake of cellobiose	0	0	0.146711
xylIN	uptake of D-xylose	0	0	0.146711
mltioseIN	uptake of maltotriose	0	0	0.146711
sorIN	uptake of L-sorbose	0	0	0.146711
glIN	uptake of glycerol	0	0	0.146711
13glucanIN	uptake of 1,3-beta-D-glucan	0	0	0.146711
celluIN	uptake of cellulose	0	0	0.146711
arabIN	uptake of D-arabinose	0	0	0.146711
ribIN	uptake of D-ribose	0	0	0.146711
glcIN	uptake of alpha-D-glucose	0	0	0.146711
arabinIN	uptake of alpha-L-arabinan	0	0	0.146711
larabIN	uptake of L-arabinose	0	0	0.146711
glyaIN	uptake of glycolate	0	0	0.146711
laolIN	uptake of L-arabinitol	0	0	0.146711
aolIN	uptake of D-arabinitol	0	0	0.146711
sucIN	uptake of sucrose	0	0	0.146711
idolIN	uptake of L-iditol	0	0	0.146711
mannanIN	uptake of mannans	0	0	0.146711
forIN	uptake of formate	0	0	0.146711
bdglcIN	uptake of beta-D-glucose	0	0	0.146711
manIN	uptake of D-mannose	0	0	0.146711
glcn15lacIN	uptake of D-glucono-1,5-lactone	0	0	0.146711
mntIN	uptake of D-mannitol	0	0	0.146711
cb15lctIN	uptake of cellobiono-1,5-lactone	0	0	0.146711
dglcIN	uptake of D-glucose	0	0	0.146711
xolIN	uptake of xylitol	0	0	0.146711
oxalIN	uptake of oxalate	0	0	0.146711
pyrIN	uptake of pyruvate	0	0	0.146711
fruIN	uptake of D-fructose	0	0	0.146711
treIN	uptake of alpha,alpha-trehalose	0	0	0.146711
oaIN	uptake of oxaloacetate	0	0	0.146711
meliIN	uptake of melibiose	0	0	0.146711
raffIN	uptake of raffinose	0	0	0.146711
starIN	uptake of starch	0	0	0.146711
glycogenIN	uptake of glycogen	0	0	0.146711
metholIN	uptake of methanol	0	0	0.146711
fumIN	uptake of fumarate	0	0	0.146711
xylanIN	uptake of xylans	0	0	0.146711
4hpoaIN	uptake of 4-hydroxyphenoxyacetate	0	0	0
acIN	uptake of acetate	0	0	0
adIN	uptake of adenine	0	0	0
akgIN	uptake of 2-oxoglutarate	0	0	0
amaIN	uptake of L-2-aminoadipate	0	0	0
anIN	uptake of anthranilate	0	0	0
balaIN	uptake of beta-alanine	0	0	0
c100IN	uptake of decanoate	0	0	0
c120IN	uptake of laurate	0	0	0
c140IN	uptake of myristate	0	0	0
c150IN	uptake of pentadecanoate	0	0	0
c160IN	uptake of palmitate	0	0	0
c161IN	uptake of hexadecenoate	0	0	0
c162IN	uptake of hexadecadienoate	0	0	0
c170IN	uptake of heptadecanoate	0	0	0
c171IN	uptake of heptadecenoate	0	0	0
c180IN	uptake of stearate	0	0	0
c181IN	uptake of octadecenoate	0	0	0
c182IN	uptake of octadecadienoate	0	0	0
c183IN	uptake of octadecatrienoate	0	0	0
c200IN	uptake of icosanoate	0	0	0
c40IN	uptake of butyrate	0	0	0
c50IN	uptake of valerate	0	0	0
c60IN	uptake of hexanoate	0	0	0
c70IN	uptake of heptanoate	0	0	0
c80IN	uptake of octanoate	0	0	0
c90IN	uptake of nonanoate	0	0	0
chibIN	uptake of chitobiose	0	0	0
chitIN	uptake of chitin	0	0	0
choIN	uptake of choline	0	0	0
cyneIN	uptake of cyanate	0	0	0
cysIN	uptake of L-cysteine	0	0	0
cytsIN	uptake of cytosine	0	0	0
ethnitIN	uptake of ethylnitronate	0	0	0
fmnIN	uptake of FMN	0	0	0
gabaIN	uptake of gamma-aminobutyrate	0	0	0
gluIN	uptake of L-glutamate	0	0	0
gnIN	uptake of guanine	0	0	0
h2sIN	uptake of sulfide	0	0	0
h2so3IN	uptake of sulfite	0	0	0
hcysIN	uptake of L-homocysteine	0	0	0
hisIN	uptake of L-histidine	0	0	0
hno2IN	uptake of nitrite	0	0	0
hno3IN	uptake of nitrate	0	0	0
hyxnIN	uptake of hypoxanthine	0	0	0
icitIN	uptake of isocitrate	0	0	0
ileIN	uptake of L-isoleucine	0	0	0
leuIN	uptake of L-leucine	0	0	0
lysIN	uptake of L-lysine	0	0	0
metIN	uptake of L-methionine	0	0	0
myoiIN	uptake of myo-inositol	0	0	0
nagIN	uptake of N-acetyl-D-glucosamine	0	0	0
nicaIN	uptake of nicotinate	0	0	0
nicdIN	uptake of nicotinamide	0	0	0
o2IN	uptake of O2	0	0	0
paaIN	uptake of phenylacetate	0	0	0
pabaIN	uptake of 4-aminobenzoate	0	0	0
pheIN	uptake of L-phenylalanine	0	0	0
piIN	uptake of phosphate	0	0	0
pimIN	uptake of pimelate	0	0	0
poaIN	uptake of phenoxyacetate	0	0	0
proIN	uptake of L-proline	0	0	0
propIN	uptake of propionate	0	0	0
quinIN	uptake of quinolinate	0	0	0
rgtIN	uptake of glutathione	0	0	0
slfIN	uptake of sulfate	0	0	0
succIN	uptake of succinate	0	0	0
sulfurIN	uptake of sulfur	0	0	0
thmIN	uptake of thiamin	0	0	0
thrIN	uptake of L-threonine	0	0	0
trpIN	uptake of L-tryptophan	0	0	0
tyrIN	uptake of L-tyrosine	0	0	0
uraIN	uptake of uracil	0	0	0
uriIN	uptake of uridine	0	0	0
valIN	uptake of L-valine	0	0	0
xanIN	uptake of xanthine	0	0	0

## Sheet: Table S5
Table S5: Synthetic media different in C:N ratio for validating the in silico prediction
C:N ratio	Glucose (g)	Yeast extract (g/L)*	C-mol	N-mol
7.3	40	20	16	2.2
9.7	40	15	16	1.65
11.6	40	12.5	16	1.37
14.6	40	10	16	1.1
19.4	40	7.5	16	0.825
29.1	40	5	16	0.55
58.2	40	2.5	16	0.275
* Bacto yeast extract (BD) contains 11% Nitrogen
All synthetic media were composed of 2.4 g L-1 K2HPO4·3H2O, 0.5 g/L MgSO4·7H2O, 0.1 g/L CaCl2, 15 mg/L FeCl3.7H2O, 10 mg/L MnSO4.H2O, 7.5 mg/L ZnSO4.7H2O and 1.5 g/L adenine
